# Supplementary material for: Development of Novel ROCK Inhibitors via 3D-QSAR and Molecular Docking Studies: A Framework for Multi-Target Drug Design
Source: Pharmaceutics. 2024 Sep 26;16(10):1250. doi: 10.3390/pharmaceutics16101250 (PMC11514586; doi:10.3390/pharmaceutics16101250)
Supplement: Supplementary file 1 [file pharmaceutics-16-01250-s001.zip]

Archive with 1 entries (1 files):
- pharmaceutics-3209615-supplementary.pdf
